# Supplementary material for: Evaluation of the Diagnostic Accuracy of Nasal Cavity and Nasopharyngeal Swab Specimens for SARS-CoV-2 Detection via Rapid Antigen Test According to Specimen Collection Timing and Viral Load
Source: Diagnostics (Basel). 2022 Mar 14;12(3):710. doi: 10.3390/diagnostics12030710 (PMC8947492; doi:10.3390/diagnostics12030710)
Supplement: Supplementary file 1 [file diagnostics-12-00710-s001.zip]

Archive with 1 entries (1 files):
- diagnostics-1637220-supplementary.pdf
